# Supplementary material for: Age‐associated de‐repression of retrotransposons in the Drosophila fat body, its potential cause and consequence
Source: Aging Cell. 2016 Apr 12;15(3):542–52. doi: 10.1111/acel.12465 (PMC4854910; doi:10.1111/acel.12465)
Supplement: Supplementary file 4 — Table S1 (related to Figure 1). A list of retrotransposons that were down regulated in wild type 50‐day‐old fat bodies as compared to that of the young (5‐day). [file ACEL-15-542-s004.xlsx]

## Sheet: Sheet1
A list of retrotransposons that are down regulated in the fat body from 50-day-old wild-type flies (compared to 5 day fat body)
Name of Retrotransposons	fold change	P-Value	FDR
ACCORD2	-2.00683	0.0122503	0.0434085
Baggins	-3.42598	4.34927e-05	0.00039385
BLOOD	-3.21035	0.00102276	0.0064119
Chimpo	-2.64702	0.0045199	0.0216689
DIVER	-3.1049	0.00137382	0.00799759
DM176	-6.91179	1.59971e-07	2.60753e-06
DM412	-2.34379	0.0135126	0.0468628
DMRT1A	-2.66946	0.00125798	0.00759446
DMRT1C	-2.44889	0.00282706	0.0144003
DOC4	-2.02852	0.0116787	0.042303
Gypsy7	-2.10797	0.006899	0.0295931
Invader1	-8.83732	2.42144e-09	7.8939e-08
MAX	-5.37419	1.83336e-06	2.29345e-05
NINJA	-3.01766	0.000141317	0.00115174
NOMAD_I	-2.47252	0.00996524	0.0378021
R1	-8.82682	2.21126e-11	9.01087e-10
R1-2	-2.18389	0.00894944	0.0355795
Stalker2	-7.17423	5.38376e-08	1.09694e-06
