# Supplementary material for: Age‐associated de‐repression of retrotransposons in the Drosophila fat body, its potential cause and consequence
Source: Aging Cell. 2016 Apr 12;15(3):542–52. doi: 10.1111/acel.12465 (PMC4854910; doi:10.1111/acel.12465)
Supplement: Supplementary file 5 — Table S2 (related to Figure 3). A list of retrotransposons that were up regulated in 5‐day old fat bodies upon LAM depletion. [file ACEL-15-542-s005.xlsx]

## Sheet: Sheet1
A list of retrotransposons that are up regulated in the fat body in 5-day-old flies upon fat body-specific LAM depletion
Name of retrotransposons	fold change	P-Value	FDR
ACCORD2	4.54936	0.00102066	0.00831839
BLASTOPIA	6.03178	1.99483e-05	0.000464511
BURDOCK	4.203	0.000364365	0.00395943
DM1731	16.7371	3.58565e-10	2.92231e-08
G6	18.3046	1.79272e-09	7.30534e-08
GTWIN	5.10064	0.00120793	0.00937586
Gypsy	4.2759	0.000574518	0.00520258
Gypsy6	4.53683	0.000814091	0.00698405
Gypsy7	4.40992	0.00785413	0.0441456
IDEFIX	8.01552	1.83051e-06	5.96747e-05
Invader4	5.77645	8.9814e-05	0.00133088
MICROPIA	3.37676	0.00437818	0.0297352
QUASIMODO	3.84287	0.00156403	0.0115881
ROVER	3.06419	0.00680048	0.0438955
STALKER4	3.23496	0.00754033	0.0438955
TAHRE	21.809	4.64392e-11	7.56959e-09
TIRANT	6.05603	3.40469e-05	0.000693705
